# Supplementary material for: IDH Mutation Subgroup Status Associates with Intratumor Heterogeneity and the Tumor Microenvironment in Intrahepatic Cholangiocarcinoma
Source: Adv Sci (Weinh). 2021 Jul 11;8(17):2101230. doi: 10.1002/advs.202101230 (PMC8425914; doi:10.1002/advs.202101230)
Supplement: Supplementary file 2 — Supplemental Table 1 [file ADVS-8-2101230-s002.xlsx]

## Sheet: Summary
Supplemental tables
Summary
Table S1 Clinical and pathological information of 14 ICC patients
Table S2 Sequencing depth of all WES samples
Table S3 Mutational frequency of potential driver genes in our cohort and three ICC studies
Table S4 Mutation-ITH and clonal-ITH in ICC and HCC studies
Table S5 Actionable targets identified in our cohort
Table S6 RNA-ITH scores
Table S7 Mahalanobis distance of each sample (calculated from 35 immune cell markers)
Table S8 Mahalanobis distance of each sample (calculated from 61 immune-related functional markers)
Table S9 Immune-ITH scores in our cohort
Table S10 Gene lists for evaluating the IDH mutation subgroup status of ICC tumors
Table S11 Differentially expressed genes between IDH-NO and IDH-SG
Table S12 Clonal-ITH values in TCGA_ICC study
Table S13 Number of single cells identified in 4 ICC patients
Table S14 Differentially expressed genes of non-malignant cells
Table S15 Expression programs detected by NMF in each of 4 patients
Table S16 Differentially expressed genes of T cells
Table S17 Cell-cell interactions derived from CellphoneDB

## Sheet: Table S1
Table S1 Clinical and pathological information of 14 ICC patients
Patient	WES	WES Regions	bulk RNA-seq	bulk RNA-seq regions	scRNA-seq	Gender	Age	Tumor size (cm)	HBV	AFP (ng/mL)	CEA (ng/mL)	CA199 (U/mL)	Platelets (109/L)	PT (second)	Total bilirubin (mg/dL)	ALB (g/dL)	ALT (U/L)	AST (U/L)	Child Pugh	Recurrence	Relapse time (month)
P1	YES	4	YES	4	YES	Female	68	7	Negative	3	2.8	1	249	13.2	4.6	43.8	13	18		YES	4
P2	YES	5	YES	5	NO	Male	49	3.5	Negative	6.7	8.6	181	21	22.6	491	26.2	17	128		YES	18
P3	YES	5	YES	5	YES	Female	64	10	Negative	6	2.5	36	141	12	16.7	39	62	42		YES	7
P4	YES	5	YES	5	YES	Male	79	4.5	Negative	3.8	2.2	190	106	11.3	67.2	32.9	48	38		NO	7
P5	YES	5	YES	5	NO	Male	64	6	Negative	1.7	1	10	255	16	16.2	38	18	17		YES	8
P6	YES	4	YES	4	NO	Male	52	7	Negative	10.9	2.06	17	346	12.6	12.6	44.2	74	41		YES	3
P7	YES	5	NO	NA	YES	Female	54	4.5	Positive	2.4	0.6	146	323	12.6	23	30	5	11		YES	4
P8	YES	4	YES	3	NO	Female	45	3.5	Positive	3.4	1	15	92	11.6	13.8	33	101	37		YES	6
P9	YES	5	YES	5	NO	Male	67	6.5	Negative	327	86	20	165	12.6	24	33	365	135		YES	8
P10	YES	5	YES	5	NO	Female	47	3.3	Positive	3	1	52	102	15.2	50.5	64.5	49	38		NO	9
P11	YES	13	YES	5	NO	Female	77	12	Negative	2.3	15	110	185	11.8	33.5	42	360	124		YES	8
P12	YES	5	YES	5	NO	Male	70	10	Negative	39	130	167	20	13.1	15.9	38.6	11	10		NO	5
P13	YES	3	YES	3	NO	Male	63	3	Positive	28	2	51	200	12.9	30.6	34	34	33		NO	23
P14	YES	5	NO	NA	NO	Male	61	4	Negative	1.3	20	179	264	13.5	10	34	81	41		NO	10
AFP: Alpha fetoprotein
CEA: Carcinoembryonic antigen
CA199: Carbohydrate antigen 199
PT: Prothrombin time
ALB: Albumin
ALT: Alanine aminotransferase
AST: Aspartate aminotransferase

## Sheet: Table S2
Table S2 Sequencing depth of all WES samples
Sample name	Sample type	Sequencing depth
P1_N	adjacant non-tumor tissue	154.26
P2_N	adjacant non-tumor tissue	148.5
P14_N	adjacant non-tumor tissue	132.14
P3_N	adjacant non-tumor tissue	160.27
P4_N	adjacant non-tumor tissue	188.64
P5_N	adjacant non-tumor tissue	347.7
P6_N	adjacant non-tumor tissue	197.59
P11_N	adjacant non-tumor tissue	136.51
P12_N	adjacant non-tumor tissue	160.34
P7_N	adjacant non-tumor tissue	181.03
P13_N	adjacant non-tumor tissue	172.25
P8_N	adjacant non-tumor tissue	198.42
P9_N	adjacant non-tumor tissue	201.04
P10_N	adjacant non-tumor tissue	135.53
P1_R1	Tumor	168.91
P1_R2	Tumor	188.9
P1_R3	Tumor	117.22
P1_R4	Tumor	193.87
P2_R1	Tumor	172.24
P2_R2	Tumor	98.38
P2_R3	Tumor	231.33
P2_R4	Tumor	142.47
P2_R5	Tumor	116.54
P14_R1	Tumor	210.02
P14_R2	Tumor	206.71
P14_R3	Tumor	144.7
P14_R4	Tumor	127.69
P14_R5	Tumor	158.29
P3_R1	Tumor	152.45
P3_R2	Tumor	136.96
P3_R3	Tumor	160.38
P3_R4	Tumor	162.99
P3_R5	Tumor	175.79
P4_R1	Tumor	168.49
P4_R2	Tumor	130.51
P4_R3	Tumor	156.39
P4_R4	Tumor	206.91
P4_R5	Tumor	203.24
P5_R1	Tumor	160.08
P5_R2	Tumor	105.76
P5_R3	Tumor	132.68
P5_R4	Tumor	175.1
P5_R5	Tumor	185.68
P6_R1	Tumor	117.57
P6_R2	Tumor	119.45
P6_R3	Tumor	127.18
P6_R4	Tumor	211.96
P11_R1	Tumor	177.23
P11_R2	Tumor	151.67
P11_R3	Tumor	172.85
P11_R4	Tumor	173.44
P11_R5	Tumor	165.98
P12_R1	Tumor	175.74
P12_R2	Tumor	178.28
P12_R3	Tumor	161.48
P12_R4	Tumor	167.29
P12_R5	Tumor	118.88
P7_R1	Tumor	135.74
P7_R2	Tumor	161.13
P7_R3	Tumor	224.49
P7_R4	Tumor	161.28
P7_R5	Tumor	164.9
P11_M1	Tumor	154.51
P11_M2	Tumor	177.8
P11_M3	Tumor	200
P11_M4	Tumor	175.15
P11_M5	Tumor	152.9
P11_M6	Tumor	145.69
P11_M7	Tumor	183.02
P11_M8	Tumor	221.99
P13_R1	Tumor	190.03
P13_R2	Tumor	147.69
P13_R3	Tumor	195.99
P8_R1	Tumor	169.35
P8_R2	Tumor	203.96
P8_R3	Tumor	167.91
P8_R4	Tumor	173.8
P9_R1	Tumor	182.19
P9_R2	Tumor	204.26
P9_R3	Tumor	169.86
P9_R4	Tumor	193.96
P9_R5	Tumor	207.1
P10_R1	Tumor	173.44
P10_R2	Tumor	187.44
P10_R3	Tumor	140.87
P10_R4	Tumor	120.34
P10_R5	Tumor	139.96
Average depth for all samples		168x
Average depth for tumor samples		166x
Average depth for adjacant non-tumor tissue		180x

## Sheet: Table S3
Table S3 Mutational frequency of potential driver genes in our cohort and three ICC studies
Reference		Wardell et al.	Farshidfar et al.	Saha et al.	ICC_this study
Number of cases		412	38	17	14
Epigenetic modifers	IDH1	0.03	0.13	0.034	0.21
	ARID1A	0.06	0.16	0.174	0.29
	ARID1B	0	0.05	0	0.36
	ARID2	0.04	0	0.034	0.07
	BAP1	0.04	0.32	0.085	0.21
	PBRM1	0.06	0.21	0.065	0.07
RAS-MAPK Signaling	KRAS	0.17	0.05	0.165	0.21
	STK11	0.01	0.05	0.05	0.07
	NRAS	0.01	0	0	0.07
PI3K Signaling	PIK3R1/2	0	0.05	0.026	0.14
	PIK3CA	0.05	0.05	0	0.07
	PTEN	0.03	0.03	0.026	0.07
Genome instability	TP53	0.26	0.08	0.32	0.29
	BRCA2	0	0.03	0.037	0.07
TGF-β	SMAD4	0.08	0	0.13	0.07
	FBXW7	0.02	0	0.037	0.07
Wnt Signaling	APC	0.04	0.03	0.071	0.07
Cell cycle	RB1	0	0	0.028	0.14
	CDKN1B	0	0	0.01	0.07

## Sheet: Table S4
Table S4 Mutation-ITH and clonal-ITH in ICC and HCC studies
Cancer type	Study	ID	Clonal-ITH (%)	Mutation-ITH (%)
ICC	ICC_this study	P3	95.9	87.5
ICC	ICC_this study	P5	88.1	80.8
ICC	ICC_this study	P6	94.8	80.3
ICC	ICC_this study	P1	83	75
ICC	ICC_this study	P9	96.5	67.9
ICC	ICC_this study	P12	68.4	67.6
ICC	ICC_this study	P14	70.8	65.2
ICC	ICC_this study	P4	66.3	62
ICC	ICC_this study	P2	69.2	55.8
ICC	ICC_this study	P13	52.9	49.7
ICC	ICC_this study	P10	47.7	45.4
ICC	ICC_this study	P7	44.8	44.8
ICC	ICC_this study	P11	98.6	94
ICC	ICC_this study	P8	98	54
ICC	ICC_Dong et al.	ICC772	NA	58
ICC	ICC_Dong et al.	ICC880	NA	61
ICC	ICC_Dong et al.	ICC1969	NA	62
ICC	ICC_Dong et al.	ICC892	NA	64
ICC	ICC_Dong et al.	ICC1239	NA	71
ICC	ICC_Dong et al.	ICC1370	NA	45
HCC	HCC_Huang et al.	HCC-09	NA	62
HCC	HCC_Huang et al.	HCC-11	NA	52.5
HCC	HCC_Huang et al.	HCC-12	NA	50.6
HCC	HCC_Huang et al.	HCC-07	NA	26.3
HCC	HCC_Huang et al.	HCC-10	NA	11.6
HCC	HCC-Gao et al.	61	NA	67
HCC	HCC-Gao et al.	213	NA	60
HCC	HCC-Gao et al.	400	NA	32
HCC	HCC-Gao et al.	703	NA	34
HCC	HCC-Gao et al.	1026	NA	55
HCC	HCC-Gao et al.	893	NA	23
HCC	HCC-Gao et al.	`900	NA	12
HCC	HCC-Gao et al.	1233	NA	13
HCC	HCC-Gao et al.	554	NA	43
HCC	HCC-Gao et al.	307	NA	65
HCC	HCC-Lin et al.	HCC8716	NA	5
HCC	HCC-Lin et al.	HCC8213	NA	44.5
HCC	HCC-Lin et al.	HCC8031	NA	50
HCC	HCC-Lin et al.	HCC7606	NA	29
HCC	HCC-Lin et al.	HCC8010	NA	14
HCC	HCC-Lin et al.	HCC8257	NA	64
HCC	HCC-Lin et al.	HCC8392	NA	81
HCC	HCC-Lin et al.	HCC6952	NA	29
HCC	HCC-Lin et al.	HCC6690	NA	38
HCC	HCC-Lin et al.	HCC6046	NA	47
HCC	HCC-Lin et al.	HCC5647	NA	5
HCC	HCC-Xue et al.	P2	NA	92
HCC	HCC-Xue et al.	P3	NA	11
HCC	HCC-Xue et al.	P5	NA	32
HCC	HCC-Xue et al.	P6	NA	12
HCC	HCC-Xue et al.	P7	NA	66
HCC	HCC-Xue et al.	P4	NA	7
HCC	HCC-Xue et al.	P1	NA	36
HCC	HCC-Xue et al.	P10	NA	3
HCC	HCC-Xue et al.	P9	NA	5

## Sheet: Table S5
Table S5 Actionable targets identified in our cohort
Targets	Potential drugs
PIK3CA	Alpelisib
PIK3R2	Alpelisib
KRAS	AMG-510
NRAS	AMG-510
IDH1	Ivosidenib
IDH2	Enasidenib
ARID1A	Olaparib
ARID1B	Olaparib
ARID2	Olaparib
MMP25	Merimepodib
MUC4	TG4010
TERT	Tertatolol
SIRT1	Selisistat
FAT2	Lanolin
CPEB2	Tc-99m
RB1	Alpelisib
CCND1	Sorafenib
BRAF	Sorafenib
VEGFA	Sorafenib
FLT3	Sorafenib
PDGFRB	Sorafenib

## Sheet: Table S6
Table S6 RNA-ITH scores
Cancer type	Study	ID	RNA-ITH score
HCC	HCC_Losic et al	H1	0.625557
HCC	HCC_Losic et al	H2	0.691361
HCC	HCC_Losic et al	H3	0.939469
HCC	HCC_Losic et al	H4	0.611098
HCC	HCC_Losic et al	H6	0.909377
HCC	HCC_Losic et al	H7	0.456533
HCC	HCC_Losic et al	H8	0.664832
HCC	HCC_Losic et al	H9	0.509693
HCC	HCC_Losic et al	H10	0.98018
HCC	HCC_Losic et al	H11	0.844971
HCC	HCC_Losic et al	H12	0.769701
ICC	ICC_this study	P1	1.2423
ICC	ICC_this study	P2	0.862193
ICC	ICC_this study	P3	0.850004
ICC	ICC_this study	P4	0.966365
ICC	ICC_this study	P5	1.26618
ICC	ICC_this study	P6	0.850743
ICC	ICC_this study	P8	2.77131
ICC	ICC_this study	P9	0.724086
ICC	ICC_this study	P10	0.864202
ICC	ICC_this study	P11	1.05131
ICC	ICC_this study	P12	3.91284
ICC	ICC_this study	P13	0.79929

## Sheet: Table S7
Table S7 Mahalanobis distance of each sample (calculated from 35 immune cell markers)
ID	All cells	CD4+T	CD8+T	DC	Macrophage	Neutrophil	B	Treg
P1_R1	4.2538	1.31648	0.296438	0.312124	2.1599	0.117746	3.37271	0.747368
P1_R2	9.03131	2.81618	0.4805	0.911331	2.62399	0.273435	2.25314	1.31909
P1_R3	6.1854	1.93552	0.143861	0.500079	2.43464	0.175206	0.708856	0.966979
P1_R4	14.5045	3.42152	0.299977	1.66801	3.00634	0.33104	6.28705	1.53898
P3_R1	4.42543	0.942885	0.299407	0.394883	1.26842	0.0969237	1.78428	0.0736275
P3_R2	4.89873	0.245067	0.580206	0.283617	0.680059	0.0426995	3.03849	0.247846
P3_R3	5.22335	0.333308	0.745969	0.232345	0.924142	0.154071	2.91965	0.309172
P3_R4	5.95619	0.276128	0.773466	0.32786	1.1401	0.203303	3.43577	0.17174
P3_R5	6.54598	0.838585	0.852103	0.53706	0.771114	0.11333	3.58809	0.314496
P5_R1	5.93147	0.410716	0.776451	0.207041	0.815025	0.384392	3.33494	0.760517
P5_R2	1.17597	0.215094	0.205172	0.10341	0.223813	0.215005	0.271115	0.414625
P5_R3	2.149	0.363009	0.144644	0.235025	0.434356	0.371923	1.41037	0.185459
P5_R4	3.36331	0.311146	0.556928	0.0801497	0.289508	0.101177	2.12893	0.284355
P5_R5	1.59731	0.529159	0.235093	0.309587	0.320543	0.144282	0.22382	0.28119
P6_R1	32.4782	4.82517	3.37384	3.32976	5.84079	2.22349	13.6408	2.85175
P6_R2	25.1962	4.4458	1.81815	1.27259	14.5613	4.52046	3.27615	1.47219
P6_R3	67.5866	8.33631	4.70136	6.93995	17.0115	4.44813	29.3701	5.29604
P6_R4	59.503	7.97418	3.14567	4.80635	25.8398	6.74642	17.9056	3.91278
P9_R1	5.4734	0.956789	0.240184	2.3349	0.966315	0.362311	1.71475	0.446161
P9_R2	2.1388	0.247343	0.292696	1.19065	0.449134	0.141705	0.874913	0.170635
P9_R3	7.83447	0.351415	0.084793	6.78501	0.420995	0.073414	0.230821	0.397088
P9_R4	1.02013	0.136184	0.280873	0.928789	0.29403	0.0203078	0.190846	0.09371
P9_R5	2.75951	0.285731	0.142693	2.35406	0.368877	0.147314	0.916936	0.0520797
P11_R1	5.64503	3.2508	0.729204	0.535666	1.15314	0.354201	0.165053	1.05488
P11_R2	10.0775	0.76126	1.34712	0.764185	4.90188	0.485256	3.80461	0.285389
P11_R3	5.56697	1.25522	0.469195	0.974743	2.40552	0.245742	1.20553	0.837192
P11_R4	5.9523	2.1067	1.41742	1.28007	0.926682	0.136798	2.12309	0.347152
P11_R5	6.46582	0.817676	0.330337	0.983774	4.60252	0.711664	0.586369	0.212891
P2_R1	5.1062	1.57198	0.270306	0.821491	1.04475	0.674448	1.24159	0.805201
P2_R2	6.29942	2.00179	0.355996	0.779895	1.35332	0.621691	1.40219	1.00087
P2_R3	1.86272	0.32796	0.228334	0.460098	1.10005	0.678207	0.748033	0.416837
P2_R4	8.17773	2.46306	0.394696	0.871913	2.76616	1.49379	0.771065	1.88186
P2_R5	3.04282	0.843013	0.0206781	0.258951	0.726914	0.505758	1.22615	0.344015
P4_R1	1.80339	0.282917	0.0492309	0.199395	1.19016	0.0302393	0.168517	0.0511975
P4_R2	1.92795	0.364357	0.0774701	0.313017	0.796934	0.23961	0.412226	0.0695582
P4_R3	1.51723	0.227025	0.0630236	0.405509	0.734711	0.256657	0.130244	0.0535725
P4_R4	2.81896	0.483733	0.0652447	0.462738	1.24403	0.625763	0.680156	0.0592606
P4_R5	3.01335	0.374276	0.213696	0.474774	1.54298	0.157537	0.483714	0.138136
P8_R1	0.746676	0.267168	0.0498493	0.0195763	0.233649	0.0563887	0.176465	0.0379902
P8_R2	0.562032	0.132855	0.00708933	0.000214969	0.361813	0.0700044	0.147719	0.018798
P8_R3	1.04091	0.148737	0.0533439	0.0193613	0.563953	0.0302521	0.286897	0.0195302
P10_R1	7.76708	1.61893	3.14431	4.4746	0.807033	0.71591	0.814262	0.610576
P10_R2	17.8079	3.01664	2.44041	5.6734	8.09411	1.87041	0.547773	1.36023
P10_R3	6.38952	0.935212	1.4709	3.82322	1.44402	0.368231	0.387315	0.64296
P10_R4	34.7313	5.7155	4.86401	7.60518	18.2916	3.17834	0.807946	3.38776
P10_R5	17.7879	3.36551	4.09743	6.40365	9.26896	1.66048	0.744868	2.02415
P12_R1	8.15687	1.35134	1.22234	0.962541	2.09693	0.79388	2.48515	0.572919
P12_R2	8.75367	1.32527	1.4235	1.50865	2.27536	0.786515	2.13165	0.806087
P12_R3	3.26864	0.777829	0.565034	1.07317	0.943414	0.155358	0.466345	0.325484
P12_R4	10.1389	0.954279	0.912111	0.719693	3.59704	0.667336	4.26299	0.647482
P12_R5	7.23236	1.61126	1.16994	1.62679	2.14616	1.07726	0.82424	0.483312
P13_R1	7.25694	0.481575	1.02167	0.488297	0.659111	0.132913	4.34691	0.355074
P13_R2	7.6529	0.972053	0.851162	0.67185	0.558416	0.017839	4.21996	0.542748
P13_R3	14.8469	1.25134	1.87283	1.14319	1.19532	0.122921	8.56632	0.897545

## Sheet: Table S8
Table S8 Mahalanobis distance of each sample (calculated from 61 immune-related functional markers)
ID	Antigen presentation	Cell Adhesion	Co inhibitor	Co stimulator	Cytokine	Ligand	Receptor	Others
P1_R1	9.75343	0.742612	0.8069	0.127897	0.600603	0.923987	1.98575	5.98653
P1_R2	11.9047	1.09193	1.62782	0.576706	0.950509	3.74481	4.81742	9.29749
P1_R3	9.73822	0.68956	1.49136	0.303655	1.12952	3.09503	3.07591	6.07906
P1_R4	11.8875	0.970425	2.53418	0.729594	1.50004	7.26869	5.93267	9.37819
P3_R1	1.70423	0.433742	5.61408	0.0702799	0.435987	1.56377	2.34079	2.06384
P3_R2	1.17631	0.453447	4.10156	0.0384373	0.411944	1.69441	2.52062	3.82692
P3_R3	1.26773	0.41249	3.41003	0.276114	0.488656	1.49509	2.13699	4.10026
P3_R4	1.86362	0.46611	1.70884	0.162813	0.291677	1.23842	1.68597	3.18661
P3_R5	1.52013	0.834285	0.667043	0.098015	0.360295	0.764781	2.06214	3.28985
P5_R1	1.05072	0.405718	1.52163	0.199627	0.996143	1.2851	1.21216	4.84511
P5_R2	0.356308	0.320784	0.417126	0.114252	0.142408	0.326528	0.763467	3.89708
P5_R3	0.855308	0.160309	2.85615	0.179969	0.389311	0.949984	0.769813	2.62249
P5_R4	0.26024	0.364585	1.18397	0.111745	0.30652	0.408148	1.17623	0.777118
P5_R5	0.934011	0.158733	2.14239	0.119152	0.421254	0.663848	0.84162	2.99226
P6_R1	9.97576	1.36849	5.26503	0.95931	5.16987	7.38976	12.4594	11.1542
P6_R2	12.2842	1.63612	3.48081	0.594905	2.61084	6.21716	4.33745	8.75578
P6_R3	21.823	2.82126	7.48043	1.56647	6.31462	9.61687	17.1073	17.4151
P6_R4	24.2576	3.00784	5.71432	1.20169	3.82779	8.46337	9.21269	15.1587
P9_R1	1.49832	0.578457	0.787725	0.233824	0.272214	0.777143	1.63634	5.7831
P9_R2	0.341089	0.155242	0.503231	0.0584577	0.181632	0.874411	0.607716	4.18895
P9_R3	0.505592	0.346601	0.319051	0.176984	1.02138	0.691482	1.46255	3.69824
P9_R4	0.540997	0.023686	0.220064	0.0418268	0.267767	0.183567	0.374886	2.05806
P9_R5	0.163192	0.109561	0.50556	0.0603776	0.57952	0.649111	0.275252	2.2997
P11_R1	4.44951	0.544288	0.538032	0.184894	1.84416	2.40258	2.3153	6.02128
P11_R2	3.97489	1.06712	1.95707	0.196603	0.0940212	1.7201	1.54491	5.9512
P11_R3	3.92653	0.260373	1.1956	0.134449	0.818872	2.23353	2.10988	5.79525
P11_R4	5.38669	0.54577	1.19122	0.0887701	0.36667	1.11472	1.13127	3.21637
P11_R5	1.48971	0.967146	0.265337	0.158691	0.780144	1.54222	1.63467	4.55106
P2_R1	4.78234	0.734882	0.669637	0.111648	1.1518	1.38312	1.15117	5.88103
P2_R2	4.88869	0.386567	0.48089	0.0647622	0.654299	1.46102	2.36495	5.40716
P2_R3	1.69164	0.134078	0.0758309	0.110732	0.282994	0.464027	0.924756	0.750452
P2_R4	9.44146	0.645227	0.99253	0.166328	1.51871	2.11625	3.52598	7.34744
P2_R5	1.91689	0.581573	0.115751	0.0528984	0.525755	1.04718	0.723044	3.91802
P4_R1	0.413836	0.128683	0.103634	0.361443	0.137347	0.585232	0.4081	1.35563
P4_R2	0.359232	0.181149	0.0565903	0.147252	0.0748119	0.653469	0.484777	1.35367
P4_R3	0.363576	0.0976731	0.0479349	0.192554	0.0828452	0.560622	0.3448	1.17372
P4_R4	0.516712	0.0663985	0.114409	0.267098	0.08174	0.851781	0.633021	1.73255
P4_R5	0.585383	0.1987	0.0585439	0.431696	0.177253	0.925262	0.610632	2.1317
P8_R1	0.248571	0.0384298	0.0119331	0.0130374	0.110081	0.0941383	0.345836	0.140977
P8_R2	0.301366	0.0676515	0.0428112	0.0123354	0.16173	0.0496512	0.117226	0.358099
P8_R3	0.230377	0.0298524	0.0500482	0.0228539	0.0524075	0.0621633	0.287618	0.280522
P10_R1	0.992381	0.62234	1.04581	0.293151	1.77401	2.49658	5.84305	2.88666
P10_R2	7.54936	1.22266	1.9399	0.64857	2.75974	2.56234	6.13541	5.13587
P10_R3	3.44091	0.385229	1.08863	0.0792492	1.81511	2.72575	5.32696	2.47678
P10_R4	19.8445	2.60672	5.16124	1.05218	6.11068	5.92175	16.4268	10.7224
P10_R5	9.73883	1.60999	3.1831	0.627743	3.33391	3.30514	10.9332	6.40654
P12_R1	1.98237	1.18514	0.785505	0.379546	0.931899	1.84733	3.64032	3.62091
P12_R2	2.12894	1.12687	0.833173	0.320001	0.700593	2.04858	3.58758	3.73696
P12_R3	1.09366	0.38785	0.657418	0.349975	0.291922	0.548006	1.17192	3.11369
P12_R4	4.79066	0.36487	1.43862	0.302389	0.391014	1.43434	3.05953	4.67939
P12_R5	2.58305	1.72765	1.45164	0.101528	1.25902	3.13019	3.84107	5.45451
P13_R1	4.03788	0.289338	0.994899	0.0338849	1.91209	1.0851	3.79636	4.9129
P13_R2	3.53253	0.380649	1.02309	0.110065	1.15253	0.886045	3.07029	5.75003
P13_R3	7.57015	0.669723	2.01701	0.143404	3.06144	1.9668	6.76341	10.657

## Sheet: Table S9
Table S9 Immune-ITH scores in our cohort
ID	Immune-ITH score
P1	0.101
P2	0.048
P3	0.099
P4	0.046
P5	0.079
P6	0.137
P8	0.036
P9	0.091
P10	0.066
P11	0.095
P12	0.044
P13	0.06

[truncated: 8 more sheets: Table S10, Table S11, Table S12, Table S13, Table S14, Table S15, Table S16, Table S17]
